# Supplementary material for: Assessing the In Vivo Biocompatibility of Molecularly Imprinted Polymer Nanoparticles
Source: Polymers (Basel). 2022 Oct 28;14(21):4582. doi: 10.3390/polym14214582 (PMC9655879; doi:10.3390/polym14214582)
Supplement: Supplementary file 1 [file polymers-14-04582-s001.zip]

Archive with 1 entries (1 files):
- polymers-1986372-supplementary.pdf
